# Supplementary material for: Origin and pathogenicity variation of Plasmopara viticola in China
Source: Front Microbiol. 2025 Jan 15;15:1433024. doi: 10.3389/fmicb.2024.1433024 (PMC11774888; doi:10.3389/fmicb.2024.1433024)
Supplement: Supplementary file 1 [file Table_1.XLSX]

## Sheet: 1.1
Supplementary Table 1.1 The collecting sites and original grape variety of Pv-isolates
Isolate Number	Collection time (Year)	Grape (Host) Variety		Location
		Name	Species		Collected from the vineyard
LJ-Pv18001	2018	18-4-11	V.vinifera * V. pseudoreticulata	Minhang County, Shanghai city, China	Yes
LJ-Pv18002	2018	Yeniang 2	V. quinquangularis	Disu County, Du'an city, Guangxi province, China	Yes
LJ-Pv18003	2018	Wild grape	V. amurensis	Wangqing County, Yanbian City, Jilin Province, China	No
LJ-Pv18004	2018	Shuanghong	V. amurensis	Zuojia Town, Jilin City, Jilin Province, China	Yes
LJ-Pv18005	2018	Shuanghong	V. amurensis	Zuojia Town, Jilin City, Jilin Province, China	Yes
LJ-Pv18006	2018	Tonghua 12	V. amurensis	Zuojia Town, Jilin City, Jilin Province, China	Yes
LJ-Pv18007	2018	Wild grape	V. amurensis	Fusong County, Baishan City, Jilin Province, China	No
LJ-Pv18008	2018	87926	V. amurensis	Zuojia Town, Jilin City, Jilin Province, China	Yes
LJ-Pv18009	2018	Wild grape	V. quinquangularis	Gaoling Town, Du'an County, Hechi City, Guangxi Province, China	No
LJ-Pv18010	2018	Wild grape	V. quinquangularis	Gaoling Town, Du'an County, Hechi City, Guangxi Province, China	No
LJ-Pv19001	2019	veepie	V.vinifera * V.labrusca	Minhang District, Shanghai City, China	Yes
LJ-Pv19002	2019	DVIT2426.77	V. sylvestris	Minhang District, Shanghai City, China	Yes
LJ-Pv19003	2019	Suffolk red	Vits Interspecific crossing	Minhang District, Shanghai City, China	Yes
LJ-Pv19004	2019	SJTU001	V. piasezkii	Minhang District, Shanghai City, China	Yes
LJ-Pv19005	2019	veepie	V.vinifera * V.labrusca	Minhang District, Shanghai City, China	Yes
LJ-Pv19006	2019	veepie	V.vinifera * V.labrusca	Minhang District, Shanghai City, China	Yes
LJ-Pv19007	2019	Huiliang	V. davidii	Minhang District, Shanghai City, China	Yes
LJ-Pv19008	2019	DVIT2426.77	V. sylvestris	Minhang District, Shanghai City, China	Yes
LJ-Pv19009	2019	SJTU003	V. davidii	Minhang District, Shanghai City, China	Yes
LJ-Pv19010	2019	venus	Vits Interspecific crossing	Minhang District, Shanghai City, China	Yes
LJ-Pv19011	2019	Wild grape	V. davidii	Minhang District, Shanghai City, China	Yes
LJ-Pv19012	2019	Zuohong 1	Vits Interspecific crossing	Minhang District, Shanghai City, China	Yes
LJ-Pv19013	2019	kyoho	Vits Interspecific crossing	Minhang District, Shanghai City, China	Yes
LJ-Pv19014	2019	519019	V. amurensis	Zuojia Town, Jilin City, Jilin Province, China	Yes
LJ-Pv19015	2019	73033	V. amurensis	Zuojia Town, Jilin City, Jilin Province, China	Yes
LJ-Pv19016	2019	73090	V. amurensis	Zuojia Town, Jilin City, Jilin Province, China	Yes
LJ-Pv19017	2019	73090	V. amurensis	Zuojia Town, Jilin City, Jilin Province, China	Yes
LJ-Pv19018	2019	73092	V. amurensis	Zuojia Town, Jilin City, Jilin Province, China	Yes
LJ-Pv19019	2019	73092	V. amurensis	Zuojia Town, Jilin City, Jilin Province, China	Yes
LJ-Pv19020	2019	73102	V. amurensis	Zuojia Town, Jilin City, Jilin Province, China	Yes
LJ-Pv19021	2019	75006	V. amurensis	Zuojia Town, Jilin City, Jilin Province, China	Yes
LJ-Pv19022	2019	84002	V. amurensis	Zuojia Town, Jilin City, Jilin Province, China	Yes
LJ-Pv19023	2019	85003	V. amurensis	Zuojia Town, Jilin City, Jilin Province, China	Yes
LJ-Pv19024	2019	85003	V. amurensis	Zuojia Town, Jilin City, Jilin Province, China	Yes
LJ-Pv19025	2019	85003	V. amurensis	Zuojia Town, Jilin City, Jilin Province, China	Yes
LJ-Pv19026	2019	8558806	V. amurensis	Zuojia Town, Jilin City, Jilin Province, China	Yes
LJ-Pv19027	2019	8558806	V. amurensis	Zuojia Town, Jilin City, Jilin Province, China	Yes
LJ-Pv19028	2019	8558806	V. amurensis	Zuojia Town, Jilin City, Jilin Province, China	Yes
LJ-Pv19029	2019	Beibinghong	Vits Interspecific crossing	Zuojia Town, Jilin City, Jilin Province, China	Yes
LJ-Pv19030	2019	Beiguolan	V. amurensis	Zuojia Town, Jilin City, Jilin Province, China	Yes
LJ-Pv19031	2019	Beiguolan	V. amurensis	Zuojia Town, Jilin City, Jilin Province, China	Yes
LJ-Pv19032	2019	Shuangfeng	V. amurensis	Zuojia Town, Jilin City, Jilin Province, China	Yes
LJ-Pv19033	2019	Shuanghong	V. amurensis	Zuojia Town, Jilin City, Jilin Province, China	Yes
LJ-Pv19034	2019	Shuangyou	V. amurensis	Zuojia Town, Jilin City, Jilin Province, China	Yes
LJ-Pv19035	2019	Wild grape	V. amurensis	Helong City, Jilin Province, China	No
LJ-Pv19036	2019	Wild grape	V. amurensis	Helong City, Jilin Province, China	No
LJ-Pv19037	2019	Wild grape	V. amurensis	Antu County, Yanbian City, Jilin Province, China	No
LJ-Pv19038	2019	Wild grape	V. amurensis	Antu County, Yanbian City, Jilin Province, China	No
LJ-Pv19039	2019	Wild grape	V. amurensis	Antu County, Yanbian City, Jilin Province, China	No
LJ-Pv19040	2019	Wild grape	V. amurensis	Antu County, Yanbian City, Jilin Province, China	No
LJ-Pv19041	2019	Wild grape	V. amurensis	Antu County, Yanbian City, Jilin Province, China	No
LJ-Pv19042	2019	Wild grape	V. amurensis	Antu County, Yanbian City, Jilin Province, China	No
LJ-Pv19043	2019	Wild grape	V. amurensis	Antu County, Yanbian City, Jilin Province, China	No
LJ-Pv19044	2019	Wild grape	V. amurensis	Antu County, Yanbian City, Jilin Province, China	No
LJ-Pv19045	2019	Wild grape	V. amurensis	Antu County, Yanbian City, Jilin Province, China	No
LJ-Pv19046	2019	Wild grape	V. amurensis	Antu County, Yanbian City, Jilin Province, China	No
LJ-Pv19047	2019	Wild grape	V. amurensis	Antu County, Yanbian City, Jilin Province, China	No
LJ-Pv19048	2019	Wild grape	V. amurensis	Antu County, Yanbian City, Jilin Province, China	No
LJ-Pv19049	2019	Wild grape	V. amurensis	Antu County, Yanbian City, Jilin Province, China	No
LJ-Pv19050	2019	Wild grape	V. amurensis	Fusong County, Baishan City, Jilin Province, China	No
LJ-Pv19051	2019	Wild grape	V. amurensis	Fusong County, Baishan City, Jilin Province, China	No
LJ-Pv19052	2019	Wild grape	V. amurensis	Fusong County, Baishan City, Jilin Province, China	No
LJ-Pv19053	2019	Wild grape	V. amurensis	Fusong County, Baishan City, Jilin Province, China	No
LJ-Pv19054	2019	Wild grape	V. amurensis	Fusong County, Baishan City, Jilin Province, China	No
LJ-Pv19055	2019	Wild grape	V. amurensis	Fusong County, Baishan City, Jilin Province, China	No
LJ-Pv19056	2019	Wild grape	V. amurensis	Fusong County, Baishan City, Jilin Province, China	No
LJ-Pv19057	2019	Wild grape	V. amurensis	Fusong County, Baishan City, Jilin Province, China	No
LJ-Pv19058	2019	Wild grape	V. amurensis	Fusong County, Baishan City, Jilin Province, China	No
LJ-Pv19059	2019	Wild grape	V. amurensis	Fusong County, Baishan City, Jilin Province, China	No
LJ-Pv19060	2019	Wild grape	V. amurensis	Fusong County, Baishan City, Jilin Province, China	No
LJ-Pv19061	2019	Wild grape	V. amurensis	Fusong County, Baishan City, Jilin Province, China	No
LJ-Pv19062	2019	Wild grape	V. amurensis	Fusong County, Baishan City, Jilin Province, China	No
LJ-Pv19063	2019	Wild grape	V. amurensis	Fusong County, Baishan City, Jilin Province, China	No
LJ-Pv19064	2019	Wild grape	V. amurensis	Fusong County, Baishan City, Jilin Province, China	No
LJ-Pv19065	2019	Wild grape	V. amurensis	Fusong County, Baishan City, Jilin Province, China	No
LJ-Pv19066	2019	Wild grape	V. amurensis	Fusong County, Baishan City, Jilin Province, China	No
LJ-Pv19067	2019	Wild grape	V. amurensis	Fusong County, Baishan City, Jilin Province, China	No
LJ-Pv19068	2019	Wild grape	V. amurensis	Fusong County, Baishan City, Jilin Province, China	No
LJ-Pv19069	2019	Wild grape	V. amurensis	Fusong County, Baishan City, Jilin Province, China	No
LJ-Pv19070	2019	Wild grape	V. amurensis	Fusong County, Baishan City, Jilin Province, China	No
LJ-Pv19071	2019	Wild grape	V. amurensis	Fusong County, Baishan City, Jilin Province, China	No
LJ-Pv19072	2019	Wild grape	V. amurensis	Fusong County, Baishan City, Jilin Province, China	No
LJ-Pv19073	2019	Wild grape	V. amurensis	Fusong County, Baishan City, Jilin Province, China	No
LJ-Pv19074	2019	Wild grape	V. amurensis	Fusong County, Baishan City, Jilin Province, China	No
LJ-Pv19075	2019	Wild grape	V. amurensis	Jiangyuan County, Baishan City, Jilin Province, China	No
LJ-Pv19076	2019	Wild grape	V. amurensis	Jiangyuan County, Baishan City, Jilin Province, China	No
LJ-Pv19077	2019	Wild grape	V. amurensis	Jiangyuan County, Baishan City, Jilin Province, China	No
LJ-Pv19078	2019	Wild grape	V. amurensis	Jiangyuan County, Baishan City, Jilin Province, China	No
LJ-Pv19079	2019	Wild grape	V. amurensis	Jiangyuan County, Baishan City, Jilin Province, China	No
LJ-Pv19080	2019	Wild grape	V. amurensis	Jiangyuan County, Baishan City, Jilin Province, China	No
LJ-Pv19081	2019	Zuohong 1	Vits Interspecific crossing	Zuojia County, Jilin City, Jilin Province, China	Yes
LJ-Pv19082	2019	Zuoshan 1	V. amurensis	Zuojia County, Jilin City, Jilin Province, China	Yes
LJ-Pv19083	2019	Zuoshan 1	V. amurensis	Zuojia County, Jilin City, Jilin Province, China	Yes
LJ-Pv19084	2019	Zuoshan 1	V. amurensis	Zuojia County, Jilin City, Jilin Province, China	Yes
LJ-Pv19085	2019	Zuoshan 2	V. amurensis	Zuojia County, Jilin City, Jilin Province, China	Yes
LJ-Pv19086	2019	Zuoshan 2	V. amurensis	Zuojia County, Jilin City, Jilin Province, China	Yes
LJ-Pv19087	2019	Zuoyouhong	Vits Interspecific crossing	Zuojia County, Jilin City, Jilin Province, China	Yes
LJ-Pv19088	2019	Beibinghong	Vits Interspecific crossing	Zuojia County, Jilin City, Jilin Province, China	Yes
LJ-Pv19089	2019	Shuangyou	V. amurensis	Zuojia County, Jilin City, Jilin Province, China	Yes
LJ-Pv19090	2019	Zuohong 1	Vits Interspecific crossing	Zuojia County, Jilin City, Jilin Province, China	Yes
LJ-Pv19091	2019	Zuohong 1	Vits Interspecific crossing	Zuojia County, Jilin City, Jilin Province, China	Yes
LJ-Pv19092	2019	Zuoyouhong	Vits Interspecific crossing	Zuojia County, Jilin City, Jilin Province, China	Yes
LJ-Pv19093	2019	Summer Black	Vits Interspecific crossing	Huyi District, Xi 'an City, Shaanxi Province, China	Yes
LJ-Pv19094	2019	Gold Finger	Vits Interspecific crossing	Huyi District, Xi 'an City, Shaanxi Province, China	Yes
LJ-Pv19095	2019	Moldova	Vits Interspecific crossing	Huyi District, Xi 'an City, Shaanxi Province, China	Yes
LJ-Pv19096	2019	Moldova	Vits Interspecific crossing	Huyi District, Xi 'an City, Shaanxi Province, China	Yes
LJ-Pv19097	2019	unknown	Vits Interspecific crossing	Huyi District, Xi 'an City, Shaanxi Province, China	Yes
LJ-Pv19098	2019	Muscat Kyoho	Vits Interspecific crossing	Huyi District, Xi 'an City, Shaanxi Province, China	Yes
LJ-Pv19099	2019	Muscat Kyoho	Vits Interspecific crossing	Huyi District, Xi 'an City, Shaanxi Province, China	Yes
LJ-Pv19100	2019	Muscat Kyoho	Vits Interspecific crossing	Huyi District, Xi 'an City, Shaanxi Province, China	Yes
LJ-Pv19101	2019	Muscat Kyoho	Vits Interspecific crossing	Huyi District, Xi 'an City, Shaanxi Province, China	Yes
LJ-Pv19102	2019	Hutai 8	Vits Interspecific crossing	Huyi District, Xi 'an City, Shaanxi Province, China	Yes
LJ-Pv19103	2019	Hutai 8	Vits Interspecific crossing	Huyi District, Xi 'an City, Shaanxi Province, China	Yes
LJ-Pv19104	2019	Hutai 8	Vits Interspecific crossing	Huyi District, Xi 'an City, Shaanxi Province, China	Yes
LJ-Pv19105	2019	Hutai 8	Vits Interspecific crossing	Huyi District, Xi 'an City, Shaanxi Province, China	Yes
LJ-Pv19106	2019	Victoria	V. vinifera	Huyi District, Xi 'an City, Shaanxi Province, China	Yes
LJ-Pv19107	2019	Victoria	V. vinifera	Huyi District, Xi 'an City, Shaanxi Province, China	Yes
LJ-Pv19108	2019	Cabernet Sauvignon	V. vinifera	Shiqiao Road, Hangzhou City, Zhejiang Province, China	Yes
LJ-Pv19109	2019	Cabernet Sauvignon	V. vinifera	Shiqiao Road, Hangzhou City, Zhejiang Province, China	Yes
LJ-Pv19110	2019	Cabernet Sauvignon	V. vinifera	Baqiao District, Xi 'an, Shaanxi Province, China	Yes
LJ-Pv19111	2019	Cabernet Sauvignon	V. vinifera	Baqiao District, Xi 'an City, Shaanxi Province, China	Yes
LJ-Pv19112	2019	Cabernet Sauvignon	V. vinifera	Baqiao District, Xi 'an City, Shaanxi Province, China	Yes
LJ-Pv19113	2019	Cabernet Sauvignon	V. vinifera	Baqiao District, Xi 'an City, Shaanxi Province, China	Yes
LJ-Pv19114	2019	Cabernet Sauvignon	V. vinifera	Baqiao District, Xi 'an City, Shaanxi Province, China	Yes
LJ-Pv19115	2019	Hutai 8	Vits Interspecific crossing	Huyi District, Xi 'an City, Shaanxi Province, China	Yes
LJ-Pv19116	2019	Cabernet Mitos	V. vinifera	Shanting District, Zaozhuang City, Shandong Province, China	Yes
LJ-Pv19117	2019	Cabernet Mitos	V. vinifera	Shanting District, Zaozhuang City, Shandong Province, China	Yes
LJ-Pv19118	2019	Sangiovese	V. vinifera	Shanting District, Zaozhuang City, Shandong Province, China	Yes
LJ-Pv19119	2019	Sangiovese	V. vinifera	Shanting District, Zaozhuang City, Shandong Province, China	Yes
LJ-Pv19120	2019	Sangiovese	V. vinifera	Shanting District, Zaozhuang City, Shandong Province, China	Yes
LJ-Pv19121	2019	Sangiovese	V. vinifera	Shanting District, Zaozhuang City, Shandong Province, China	Yes
LJ-Pv19122	2019	Imperial Concubine Rose	V. vinifera	Jinjiang District, Chendu City, Si Chuan Province, China	Yes
LJ-Pv19123	2019	Imperial Concubine Rose	V. vinifera	Jinjiang District, Chendu City, Si Chuan Province, China	Yes
LJ-Pv19124	2019	Crimson Seedless	V. vinifera	Jinjiang District, Chendu City, Si Chuan Province, China	Yes
LJ-Pv19125	2019	Kyoho	Vits Interspecific crossing	Jinjiang District, Chendu City, Si Chuan Province, China	Yes
LJ-Pv19126	2019	Venus seedless	Vits Interspecific crossing	Jinjiang District, Chendu City, Si Chuan Province, China	Yes
LJ-Pv19127	2019	Venus seedless	Vits Interspecific crossing	Jinjiang District, Chendu City, Si Chuan Province, China	Yes
LJ-Pv19128	2019	Red Globe	V. vinifera	Jinjiang District, Chendu City, Si Chuan Province, China	Yes
LJ-Pv19129	2019	Red Globe	V. vinifera	Jinjiang District, Chendu City, Si Chuan Province, China	Yes
LJ-Pv19130	2019	Red Globe	V. vinifera	Furong District, Changsha City, Hunan Province, China	Yes
LJ-Pv19131	2019	Manicure Finger	V. vinifera	Furong District, Changsha City, Hunan Province, China	Yes
LJ-Pv19132	2019	Manicure Finger	V. vinifera	Furong District, Changsha City, Hunan Province, China	Yes
LJ-Pv19133	2019	Manicure Finger	V. vinifera	Furong District, Changsha City, Hunan Province, China	Yes
LJ-Pv19134	2019	Xinyu	V. vinifera	Wulumuqi City, Xinjiang Province, China	Yes
LJ-Pv19135	2019	Summer Black	Vits Interspecific crossing	Luodian county, Qiannan City, Gui Zhou province, China	Yes
LJ-Pv19136	2019	Kyoho	Vits Interspecific crossing	Luodian county, Qiannan City, Gui Zhou province, China	Yes
LJ-Pv19137	2019	Wukangciputao	V. davidii	Luodian county, Qiannan City, Gui Zhou province, China	Yes
LJ-Pv19138	2019	Wukangciputao	V. davidii	Luodian county, Qiannan City, Gui Zhou province, China	Yes
LJ-Pv19139	2019	Wukangciputao	V. davidii	Luodian county, Qiannan City, Gui Zhou province, China	Yes
LJ-Pv19140	2019	Wukangciputao	V. davidii	Luodian county, Qiannan City, Gui Zhou province, China	Yes
LJ-Pv19141	2019	Barad-Dûr	V. vinifera	Luodian county, Qiannan City, Gui Zhou province, China	Yes
LJ-Pv19142	2019	Barad-Dûr	V. vinifera	Luodian county, Qiannan City, Gui Zhou province, China	Yes
LJ-Pv19143	2019	Wuhecuibao	V. vinifera	Anning District, Lanzhou City, Gan Su province, China	Yes
LJ-Pv19144	2019	Summer Black	Vits Interspecific crossing	Anning District, Lanzhou City, Gan Su province, China	Yes
LJ-Pv19145	2019	Summer Black	Vits Interspecific crossing	Anning District, Lanzhou City, Gan Su province, China	Yes
LJ-Pv19146	2019	Kyoho	Vits Interspecific crossing	Anning District, Lanzhou City, Gan Su province, China	Yes
LJ-Pv19147	2019	sp9715	V. vinifera	Zhengzhou City, Henan Province, China	Yes
LJ-Pv19148	2019	Xinya	V. vinifera	Zhengzhou City, Henan Province, China	Yes
LJ-Pv19149	2019	Xinya	V. vinifera	Zhengzhou City, Henan Province, China	Yes
LJ-Pv19150	2019	Zaoxiameigui	V. vinifera	Zhengzhou City, Henan Province, China	Yes
LJ-Pv19151	2019	Zaoxiameigui	V. vinifera	Zhengzhou City, Henan Province, China	Yes
LJ-Pv19152	2019	Summer Black	Vits Interspecific crossing	Zhengzhou City, Henan Province, China	Yes
LJ-Pv19153	2019	Summer Black	Vits Interspecific crossing	Zhengzhou City, Henan Province, China	Yes
LJ-Pv19154	2019	Summer Black	Vits Interspecific crossing	Zhengzhou City, Henan Province, China	Yes
LJ-Pv19155	2019	unknown	V. vinifera	Taigu County, jinzhong City, shanxi Province, China	Yes
LJ-Pv19156	2019	Shine-Muscat	Vits Interspecific crossing	Taigu County, jinzhong City, shanxi Province, China	Yes
LJ-Pv19157	2019	Shine-Muscat	Vits Interspecific crossing	Taigu County, jinzhong City, shanxi Province, China	Yes
LJ-Pv19158	2019	Shine-Muscat	Vits Interspecific crossing	Taigu County, jinzhong City, shanxi Province, China	Yes
LJ-Pv19159	2019	Shine-Muscat	Vits Interspecific crossing	Taigu County, jinzhong City, shanxi Province, China	Yes
LJ-Pv19160	2019	Kyoho	Vits Interspecific crossing	Taigu County, jinzhong City, shanxi Province, China	Yes
LJ-Pv19161	2019	Kyoho	Vits Interspecific crossing	Taigu County, jinzhong City, shanxi Province, China	Yes
LJ-Pv19162	2019	Kyoho	Vits Interspecific crossing	Taigu County, jinzhong City, shanxi Province, China	Yes
LJ-Pv19163	2019	Kyoho	Vits Interspecific crossing	Taigu County, jinzhong City, shanxi Province, China	Yes
LJ-Pv19164	2019	Muscat	V. vinifera	Taigu County, jinzhong City, shanxi Province, China	Yes
LJ-Pv19165	2019	Muscat	V. vinifera	Taigu County, jinzhong City, shanxi Province, China	Yes
LJ-Pv19166	2019	Muscat	V. vinifera	Taigu County, jinzhong City, shanxi Province, China	Yes
LJ-Pv19167	2019	Summer Black	Vits Interspecific crossing	Taigu County, jinzhong City, shanxi Province, China	Yes
LJ-Pv19168	2019	Summer Black	Vits Interspecific crossing	Taigu County, jinzhong City, shanxi Province, China	Yes
LJ-Pv19169	2019	Summer Black	Vits Interspecific crossing	Taigu County, jinzhong City, shanxi Province, China	Yes
LJ-Pv19170	2019	Christmas Rose	V. vinifera	Taigu County, jinzhong City, shanxi Province, China	Yes
LJ-Pv19171	2019	Christmas Rose	V. vinifera	Taigu County, jinzhong City, shanxi Province, China	Yes
LJ-Pv19172	2019	Christmas Rose	V. vinifera	Taigu County, jinzhong City, shanxi Province, China	Yes
LJ-Pv19173	2019	Christmas Rose	V. vinifera	Taigu County, jinzhong City, shanxi Province, China	Yes
LJ-Pv19174	2019	Cabernet Sauvignon	V. vinifera	Taigu County, jinzhong City, shanxi Province, China	Yes
LJ-Pv19175	2019	Cabernet Sauvignon	V. vinifera	Taigu County, jinzhong City, shanxi Province, China	Yes
LJ-Pv19176	2019	Cabernet Sauvignon	V. vinifera	Taigu County, jinzhong City, shanxi Province, China	Yes
LJ-Pv19177	2019	Cabernet Sauvignon	V. vinifera	Taigu County, jinzhong City, shanxi Province, China	Yes
LJ-Pv20001	2020	Cabernet Sauvignon	V. vinifera	Nanning City, Guangxi Province, China	Yes
LJ-Pv20002	2020	Cabernet Sauvignon	V. vinifera	Nanning City, Guangxi Province, China	Yes
LJ-Pv20003	2020	Cabernet Sauvignon	V. vinifera	Nanning City, Guangxi Province, China	Yes
LJ-Pv20004	2020	Cabernet Sauvignon	V. vinifera	Changli County, Qinghuadao City, Hebei Province, China	Yes
LJ-Pv20005	2020	Cabernet Sauvignon	V. vinifera	Changli County, Qinghuadao City, Hebei Province, China	Yes
LJ-Pv20006	2020	Cabernet Sauvignon	V. vinifera	Changli County, Qinghuadao City, Hebei Province, China	Yes
red front：Isolates containing the heterozygous loci (Supplmentary table 1.3)

## Sheet: 1.2
Supplementary Table 1.2 The SSR makers genotypes of the 193 Plasmopara viticola isolates
Isolate Number	SSR makers
	GOB	ISA	PV61	PV65	PV83	PV87	PV88	PV91	PV101	PV102	PV137	PV139	Pv140	PV144	PV147	PV148
LJ-Pv18001	300/383	154	198/208	224	264/265	180	226/228
LJ-Pv18002	304	145/152	198/208	223/224	264/265	180	226/227
LJ-Pv18003	388/400	150/154	198/208	223	264/265	180	226
LJ-Pv18004	224/388	150/154	198/208	223	264/265	180	227
LJ-Pv18005	224/284	154	198/208	223/224	264/265	180	226/228
LJ-Pv18006	300/396	154	198/208	223	264/265	180	227
LJ-Pv18007	224	154	198/208	223	264/265	180	226
LJ-Pv18008	380/383	147/154	198/208	223/224	264/265	180	226/227
LJ-Pv18009	304/311	147/154	198/208	223/224	264/265	180	226/227
LJ-Pv18010	304/311	147/154	198/208	223/224	264/265	180	226/228
LJ-Pv19001		150		222/224	265		226/228
LJ-Pv19002	224	147/150	198/208	223/224	264/266	180	225/227
LJ-Pv19003		154		222/224	265		228
LJ-Pv19004	224/294/383	155	198/208	222/224	264	180	225
LJ-Pv19005		150/154		224	265		228
LJ-Pv19006		150/155	198/206/208	224	264	180	227	164	284	292	275/279	156
LJ-Pv19007	224	155	198/208	224	264	180	225/227	164/166	284	292	275/277	156/158
LJ-Pv19008	224	147/150/155	198/206	222/224	264/266	180	225/227	164	284/287	-	279	156/158
LJ-Pv19009		150/155	198/208	222	264	180	225	164	284/287	292	279	156/158
LJ-Pv19010		150/154		222	265		226	164	284/287	-	275/279	156
LJ-Pv19011		147/150/155	198/208	222/224	264/266	180	225/227	164	284/287	292	275/279	156
LJ-Pv19012	300/309	150/155	198/208	224	264	180	225
LJ-Pv19013		150/154		224	265		226	164	287	-	277	156/158
LJ-Pv19014		155		222/224	264/265		225	164	287		271/275
LJ-Pv19015		155		224	265		225/227	164/166	284/287	292	273/275
LJ-Pv19016		155		224	264/265		225/227	164/166	284/287	292	275
LJ-Pv19017		155		223	264/265		225	164/166	284/287	292	275
LJ-Pv19018		155		223/224	264/265		225	164/166	284/287	292	275
LJ-Pv19019		155		223	264/265		225	164/166	287	292	275
LJ-Pv19020		147/155		224	264/265		225/227	164	284	292	275
LJ-Pv19021		155		223/224	264/265		225/227	166	287	292	271/275
LJ-Pv19022		155		223/224	264/265		225	164	284/287	292	275
LJ-Pv19023		150/155		223/224	264/265		225	164/166	287	292	275
LJ-Pv19024		150/155		223/224	264/265		225	164/166	287	292	275
LJ-Pv19025		150/155		223/224	264/265		225	164/166	287	292	275
LJ-Pv19026		155		224	264/265		225	164	287	292	275/277
LJ-Pv19027		155		223/224	264/265		225	166	287	292	275	158	213/217/219	206/208/210/212	222	156/159
LJ-Pv19028		155		223/224	264/265		225	166	287	292	275	158	213/217/219	206/208/210/212	222	156/159
LJ-Pv19029		155		224	264/265		225	164/166	287	292	275
LJ-Pv19030		150/155		224	264/265		225	164/166	284/287	292	271/275
LJ-Pv19031		155		223/224	264/265		225	166	287	292	275	158	213	200/212	222/234	156/159
LJ-Pv19032		155		224	264/265		225/227	164/166	287	292	271/275
LJ-Pv19033		155		224	264/265		225/227	164/166	284/287	292	273/275
LJ-Pv19034		155		224	264/265		225	164	287	292	275/277
LJ-Pv19035		155		223	264/265		225	164/166	284/287	292	271/273
LJ-Pv19036		155		223	264/265		225	164/166	284/287		271/273		213	194	222	156/159
LJ-Pv19037		147/155		222/224	264/265		225/227	164/166	284/287		275/277
LJ-Pv19038		147/155		223/224	264/265		225/227	164/166	284/287	292	275/277
LJ-Pv19039		155		223	264/265		227	164	284/287	292	275
LJ-Pv19040		147/155		224	265		225/227	164/166	284/287	292	275
LJ-Pv19041		147/155		224	264/265		225/227	164	284/287	292	275
LJ-Pv19042		147/155		224	264/265		225/227	164/166	284	292	271/277
LJ-Pv19043		155		223/224	264/265		225/227	166	287	292	271/277
LJ-Pv19044		155		223/224	264/265		225/227	166	287	292	271/277
LJ-Pv19045		147		223/224	264/265		227	166	284/287	292	271/275
LJ-Pv19046		155		224	264/265		225	166	284/287	292	275/277
LJ-Pv19047		147		223/224	264/265		227	166	284/287	292	271/275
LJ-Pv19048		147/155		223/224	264/265		225/227	164/166	284/287		271
LJ-Pv19049		147/155		223/224	264/265		225/227	164/166	284/287	292	271
LJ-Pv19050		155		224	264/265		225/227	164/166	284/287		275		217/219		222/234	159
LJ-Pv19051		155		224	264/265		225	164	284/287		277		225/227		234	156/159
LJ-Pv19052		155		224	264/265		225	164	284/287	292	271/275
LJ-Pv19053		155		223/224	264/265		225/227	164	284		275
LJ-Pv19054		147/155		224	264/265		227	164/166	284/287	292	275
LJ-Pv19055		155		223/224	264/265		225	164/166	284/287	292	271/275
LJ-Pv19056		155		222/224	264/265		225	164/166	284/287		275/277
LJ-Pv19057		155		223/224	264/265		225	164	287		271/275
LJ-Pv19058		147/155		224	264/265		225/227	164/166	284/287	292	271/275
LJ-Pv19059		155		224	264/265		225/227	164/166	284/287		275
LJ-Pv19060		155		224	264/265		225	164	284/287		273/275		217/219		222/234	159
LJ-Pv19061		155		223/224	264/265		225/227	164/166	284/287	292	271/275
LJ-Pv19062		155		223/224	264/265		225	164/166	287	292	275
LJ-Pv19063		155		224	264/265		227	164	284/287		277		217/219		222/234	159
LJ-Pv19064		150/155		223/224	264/265		227	164/166	284/287	292	271/275
LJ-Pv19065		147		223	264/265		225/227	164/166	284	292	275
LJ-Pv19066		147		223	264/265		225/227	164/166	284		275		217/219	194	216/222	159
LJ-Pv19067		150/155		223/224	264/265		227	166	284/287	292	275/277
LJ-Pv19068		155		223	264/265		227	164	287	292	271/275
LJ-Pv19069		147/155		223	264/265		227	164	287		275
LJ-Pv19070		150/155		223/224	264/265		225/227	164/166	284		275/277		217/219	204/208	234	156/159
LJ-Pv19071		155		224	264/265		225	164	284/287		273/275		217/219		222/234	159
LJ-Pv19072		155		223/224	264/265		227	164	284	292	271/275
LJ-Pv19073		155		223	264/265		225/227	164/166	284	292	275
LJ-Pv19074		147/155		223	264/265		225	164/166	284/287	292	271/275
LJ-Pv19075		155		223/224	264/265		225/227	164	284/287	292	273/275
LJ-Pv19076		155		223/224	264/265		225/227	166	284/287	292	275/277
LJ-Pv19077		147/155		224	264/265		225	166	284	292	277
LJ-Pv19078		155		224	264/265		225/227	164/166	287	292	271
LJ-Pv19079		155		223/224	264/265		227	164/166	284	292	271
LJ-Pv19080		147/155		224	264/265		225/227	164/166	284/287	292	271/275
LJ-Pv19081		147/155		223/224	264/265		225	164/166	284/287	292	271/275
LJ-Pv19082		155		223/224	264/265		225/227	166	287	292	271/275
LJ-Pv19083		150/155		223/224	264/265		225/227	164/166	287	292	275
LJ-Pv19084		147/155		223/224	264/265		225	164/166	284/287	292	271/275
LJ-Pv19085		155		223/224	264/265		225	166	287	292	271/275
LJ-Pv19086		155		223/224	264/265		225	166	287	292	271/275
LJ-Pv19087		147/155		223/224	264/265		227	166	287	292	275
LJ-Pv19088		155		224	264/265		225	164/166	284		275		217/219		222/234	156/159
LJ-Pv19089		155		224	264/265		225	164	287		275/277		213/217/219	194	222	156/159
LJ-Pv19090		150/155		223/224	264/265		225/227	164/166	287		275		217/219		222/234	156
LJ-Pv19091		150/155		223/224	264/265		225/227	164/166	287		275
LJ-Pv19092		147/155		224	264/265		225	164/166	284/287		275		217/219/221		222/234	159
LJ-Pv19093		155		223/224	264/265		225/227	164/166	284/287		275		217/219	204/206/208	222/234	156/159
LJ-Pv19094		147/155		223	264/265		227	164	287		275		213		216/222	156/159
LJ-Pv19095		147/155		224	264/265		225	164	284		275		217/219		234	156/159
LJ-Pv19096		147/155		223/224	264/265		227	166	287		275		213/217/219		222	156/159
LJ-Pv19097		155		224	264/265		225	164	284/287		275/277		213/219/221	202/204/206/208	222/234	159
LJ-Pv19098		147		224	264/265		225/227	164/166	284/287		271/277		217/219		222/234	156/159
LJ-Pv19099		155		224	264/265		227	164	284/287		277		217/219		222/234	159
LJ-Pv19100		150/155		223/224	264/265		227	164	284		275/277		217/219		222/234	156/159
LJ-Pv19101		155		224	264/265		225/227	164/166	284		275/277		217/219		222/234	159
LJ-Pv19102		155		224	264/265		225	164	284/287		273/275		217/219	202/204	222/234	159
LJ-Pv19103		155		224	264/265		225	164/166	287		275		217/219	204	222	159
LJ-Pv19104		155		224	264/265		225	164/166	287		275		213/217/219		216/226	159
LJ-Pv19105		147/155		224	264/265		225/227	164/166	284		271/275		217/219	204/206	222/234	156/159
LJ-Pv19106		155		224	264/265		225/227	164/166	284/287		275		217/219/227	206/208/210	222/234	156/159
LJ-Pv19107		147/155		223/224	264/265		225	164	284/287		271/275		217/219		222/234	159
LJ-Pv19108		150/155		223/224	264/265		225	164	284		275		217/219	194	234	156/159
LJ-Pv19109		150/155		223/224	264/265		225/227	164	284		275/277		215/217	202/204	222/234	156/159
LJ-Pv19110		155		223/224	264/265		225/227	164	287		275		217/219	202/204/206	234	156/159
LJ-Pv19111		147/155		223/224	264/265		225/227	164/166	284/287		273/275/277		213		222	159
LJ-Pv19112		155		223/224	264/265		225/227	164/166	284/287		271/275		213		222/234	156/159
LJ-Pv19113		155		224	264/265		225	164	287		271		217/219	206/208/210	222	156/159
LJ-Pv19114		150/155		223/224	264/265		227	164/166	284/287		271/275		213/217/219		216/222	159
LJ-Pv19115		155		224	264/265		225/227	164	284/287		275		217/219	204/206/208	222	156
LJ-Pv19116		155		224	264/265		227	164	284/287		271/275		213/217/219	206/208/210/212	222/234	159
LJ-Pv19117		155		223/224	264/265		227	166	284/287		275/277		217/219	194	234	156/159
LJ-Pv19118		155		224	264/265		225/227	164	284/287		275		213/217/219	204/206/208	234	159
LJ-Pv19119		155		224			225/227	164	287		275		219		222	159
LJ-Pv19120		155		224	264/265		225/227	164	284/287		275		217/219	206/208	234	159
LJ-Pv19121		155		224	264/265		225/227	164	287		275		217/219	194	222	159
LJ-Pv19122		155		223	264/265		225/227	164	284		271/277		217/219	204/206/208/210	216	156/159
LJ-Pv19123		155		223/224	264/265		227	164	287		275/277		217/219	204	222/234	156
LJ-Pv19124		155		223	264/265		225/227	164	284		271/277		217/219	204/206/208/210/212	222/234	156/159
LJ-Pv19125		150/155		224	264/265		225/227	164	284/287		275/279		217/219	202/204/206	222	156/159
LJ-Pv19126		155		223/224	264/265		225	164/166	284		275/277		213	206/208	216/222	159
LJ-Pv19127		147/155		223	264/265		225/227	166	284/287		275/277		217/219	206/208	216/234	156/159
LJ-Pv19128		155		224	264/265		225	164/166	284		275/277		217/219	206/208/210	216/222	159
LJ-Pv19129		155		223/224	264/265		227	164/166	284/287		271/275		217/219	204/206/208/210	222/234	156/159
LJ-Pv19130		155		223	264/265		227	164	284		271/277		217/219	206/208/210	234	156/159
LJ-Pv19131		155		223			225/227	166	287		275		219		222/234	159
LJ-Pv19132		155		223/224			225	164	287		275/277		219		222/234	159
LJ-Pv19133		155		223/224	264/265		225	164	287		275/277		217/219	204/206	222/234	159
LJ-Pv19134		155		224	264/265		227	164	284/287		275/277		217/219	208/210/212	222/234	159
LJ-Pv19135		147/155		223	264/265		225/227	164/166	287		275/277		217/219	202/204/206	234	156
LJ-Pv19136		147/155		223/224	264/265		225/227	164/166	284/287		269/275/277		217/219	204/206/208	222/234	156/159
LJ-Pv19137		147/155		224	264/265		227	164	284/287		269/277		217/219	204/206/208/210	222	156/159
LJ-Pv19138		147/155		224			227	164	284/287		269/277		219		222	159
LJ-Pv19139		147/155		224			227	164	284		269/277		219		222	159
LJ-Pv19140
LJ-Pv19141		147/155		224			227	164	284		269/277		219		222	156/159
LJ-Pv19142		147/155		224			227	164	284		269/277		219		222	159
LJ-Pv19143		155		224	264/265		225	164	284		271/277		217/219	202/204/206	216/222	159
LJ-Pv19144		155		224			225	164	284		271/275		219/227		222	159
LJ-Pv19145		155		224			225	164	284/287		271/275/277		219		216/222	159
LJ-Pv19146		155		223/224			225	164	284		271/275		219		216/222	159
LJ-Pv19147		150/155		223/224	264/265		225	164	284		275/277		217/219	206/208/210	234	156/159
LJ-Pv19148		150/155		223/224	264/265		225	164	284/287		275/277		217/219	204/206/208	222	159
LJ-Pv19149		155		223	264/265		225/227	164	284		275		217/219	204/206	216	156/159
LJ-Pv19150		147/155		223/224	264/265		225/227	164	284/287		277		217/219	204/206	216/234	159
LJ-Pv19151		155		224	264/265		225/227	164	287		275/277		217/219	204/206/208	234	159
LJ-Pv19152		147	223/224	225				164/166	284		275/277		213/219		216/222	159
LJ-Pv19153		155		223/224			225/227	164/166	284/287		275/277		227		222	159
LJ-Pv19154		147		223/224			225	164/166	284		275/277		213/219		216/222	159
LJ-Pv19155		155		224			225	164/166	287		275		219		222/234	159
LJ-Pv19156		155		224			225/227	164	284		277		219		222/234	159
LJ-Pv19157		155		224			225/227	164	287		269/271/273/275		219		222/234	159
LJ-Pv19158		147/155		224			225	164	287		271/275		219		222/234	159
LJ-Pv19159		147/155		224			225	164	287		271/275		219/227		222/234	159
LJ-Pv19160		147/155		224			225/227	164	287		271/273/275		219		222/234	159
LJ-Pv19161		155		224			225	164	284		275		219		222	159
LJ-Pv19162		155		223/224			225	164	284		271/275		219		216/222	159
LJ-Pv19163		155		224			225	164	287		275		219		222/234	159
LJ-Pv19164		155		224			225	164	287		275		219		222/234	159
LJ-Pv19165		147/155		224			225	164	287		271/275		219		222/234	159
LJ-Pv19166		155		223/224			225	164/166	284/287		271/275		219		222	159
LJ-Pv19167		155		224			225	164/166	287		275		219		222/234	159
LJ-Pv19168		147/155		224			225/227	164	287		275		219		222/234	159
LJ-Pv19169		155		224			225/227	164/166	287		271/275		219		222/234	159
LJ-Pv19170		155		224			225/227	164/166	284/287		271/275		219		222/234	159
LJ-Pv19171		147/155		224			225	164	287		271/275		217/219		222/234	159
LJ-Pv19172		155		224			225/227	164	287		271/275		219		222/234	159
LJ-Pv19173		155		224			225/227	164	287		269/271/273/275		219		222/234	159
LJ-Pv19174		147/155		224			225/227	164	287		275		219		222/234	159
LJ-Pv19175		147/155		224			225/227	164	287		275		219		222/234	159
LJ-Pv19176		147/155		224			225/227	164	287		275		219		222/234	159
LJ-Pv19177		155		224			225	164/166	287		275		219		222/234	159
LJ-Pv20001		155		223/224			225/227	164/166	284		275		219		222	159
LJ-Pv20002		155		223/224			225/227	164/166	284		275		219		222	159
LJ-Pv20003		147/155		223/224			225/227	164/166	284		275		219		222	159
LJ-Pv20004		147/155		224			225/227	164	287		271/278		219		222/234	159
LJ-Pv20005		147/155		223/224			227	164	284		275/280		219		222/234	159
LJ-Pv20006		147/155		224			225	164	284		271		219		216/234	159

## Sheet: 1.3 
Supplementary Table 1.3 Accession numbers for ITS1, beta-tubulin, actin, and cytochrome b sequences of the 193 Plasmopara viticola isolates
Isolate Number	GenBank Accession numbers
	ACT	TUB	ITS	Cytb
LJ-Pv18001	C1	C1	C1	C1
LJ-Pv18002	C2	C2	C1	C2
LJ-Pv18003	C2	C2	C1	C3
LJ-Pv18004	C2	C2	C1	C3
LJ-Pv18005	C2	C2	C1	C2
LJ-Pv18006	C2	C2	C1	C3
LJ-Pv18007	C3	C2	C1	C1
LJ-Pv18008	C2	C2	C1	C1
LJ-Pv18009	C2	C2	C1	C2
LJ-Pv18010	C2	C2	C1	C2
LJ-Pv19001	C2	C2	C1	not detected
LJ-Pv19002	C2, C1	C2, C6	C1	C3
LJ-Pv19003	C3, C1	C2	C1	C7
LJ-Pv19004	C2	C2	C1	not detected
LJ-Pv19005	C2	C2	C1	C3
LJ-Pv19006	C2	C2	C1	C1
LJ-Pv19007	C1, C2	C2, C6	C1	not detected
LJ-Pv19008	C2	C2	C1	not detected
LJ-Pv19009	C2	C2, C6	C1	C1
LJ-Pv19010	C2	C2	C1	not detected
LJ-Pv19011	C2	C2	C1	C3
LJ-Pv19012	C2	C2	C1	not detected
LJ-Pv19013	C4, C2	C3	C1	not detected
LJ-Pv19014	C2	C2	C1	C2
LJ-Pv19015	C2	C2	C1	not detected
LJ-Pv19016	C2	C2	C1	C2
LJ-Pv19017	C2	C2	C1	C2
LJ-Pv19018	C2	C2	C1	C2
LJ-Pv19019	C2	C2	C1	C2
LJ-Pv19020	C2	C2	C1	C2
LJ-Pv19021	C2	C2	C1	C2
LJ-Pv19022	C2	C2	C1	C2
LJ-Pv19023	C2	not detected	C1	not detected
LJ-Pv19024	C2	C2	C1	C2
LJ-Pv19025	C2	C2	C1	C2
LJ-Pv19026	C2	C2	C1	C2
LJ-Pv19027	C2	C2	C1	C2
LJ-Pv19028	C2	C2	C1	C2
LJ-Pv19029	C2	C2	C1	C2
LJ-Pv19030	C2	C2, C3	C1	C2
LJ-Pv19031	C2	C2, C6	C1	C2
LJ-Pv19032	C2	C2	C1	C2
LJ-Pv19033	C2	C2	C1	C2
LJ-Pv19034	C2	C2, C6	C1	C2
LJ-Pv19035	C5	C2, C6	C1	C2
LJ-Pv19036	C5	C2	C1	C2
LJ-Pv19037	C2	C2	C1	C2
LJ-Pv19038	C2	C2, C6	C1	C2
LJ-Pv19039	C2	C2	C1	C2
LJ-Pv19040	C2	C2	C1	not detected
LJ-Pv19041	C2	C2	C1	C2
LJ-Pv19042	C2	C2	C1	C2
LJ-Pv19043	C2	C7, C8	C1	C2
LJ-Pv19044	C2	C2	C1	C2
LJ-Pv19045	C4, C6	C7, C8	C1	C2
LJ-Pv19046	C2	C3	C1	C2
LJ-Pv19047	C4	C2	C1	C2
LJ-Pv19048	C4, C5	C2	C1	C2
LJ-Pv19049	C4	C2	C1	C2
LJ-Pv19050	C2	C7, C8	C1	C3
LJ-Pv19051	C2	C5	C1	C6
LJ-Pv19052	C2	C2	C1	C2
LJ-Pv19053	not detected	C2	C1	C2
LJ-Pv19054	C2	C2	C1	C2
LJ-Pv19055	C2	C7	C1	C2
LJ-Pv19056	C2	C4	C1	C2
LJ-Pv19057	not detected	C2	not detected	not detected
LJ-Pv19058	C7	C7, C8	C1	C2
LJ-Pv19059	C5	C7	C1	C2
LJ-Pv19060	C4, C5	C5	C1	C2
LJ-Pv19061	C4	C4	C1	C2
LJ-Pv19062	C2	C7	C1	C2
LJ-Pv19063	C2	C7, C8	C1	C2
LJ-Pv19064	C2	C7	C1	C2
LJ-Pv19065	C6	C7, C8	C1	C2
LJ-Pv19066	not detected	not detected	C1	C2
LJ-Pv19067	C2	C2	C1	C2
LJ-Pv19068	C2	C7	C1	C2
LJ-Pv19069	C2	C2	C1	C2
LJ-Pv19070	C1	C1, C3	C1	C3
LJ-Pv19071	C2	C2	C1	C2
LJ-Pv19072	C2	C7	C1	C2
LJ-Pv19073	C2	C2	C1	C2
LJ-Pv19074	C2	C7	C1	C2
LJ-Pv19075	C2	C7, C8	C1	C2
LJ-Pv19076	C5	C7, C8	C1	C2
LJ-Pv19077	C2	C2	C1	C2
LJ-Pv19078	C4, C5	C2	C1	C2
LJ-Pv19079	C4	C5	C1	C2
LJ-Pv19080	C2	C2	C1	C2
LJ-Pv19081	C2	C1	C1	C2
LJ-Pv19082	C2	C2	C1	C2
LJ-Pv19083	C2	C2	C1	C2
LJ-Pv19084	C2	C3	C1	C2
LJ-Pv19085	C2	C2	C1	C2
LJ-Pv19086	C2	C2	C1	C2
LJ-Pv19087	C2	C3	C1	not detected
LJ-Pv19088	C2	C2	C1	C2
LJ-Pv19089	C2	C2	C1	C2
LJ-Pv19090	C2	C2	C1	C2
LJ-Pv19091	C2	C2	C1	C2
LJ-Pv19092	C2	C3	C1	C2
LJ-Pv19093	C5, C4	C2	C1	C1
LJ-Pv19094	C2	C2	C1	C1
LJ-Pv19095	C2	C2, C3	C1	C1
LJ-Pv19096	C2	C1, C3	C1	C1
LJ-Pv19097	C2	C2	C1	C1
LJ-Pv19098	C2	C1, C3	C1	C1
LJ-Pv19099	C2	C2	C1	C1
LJ-Pv19100	C2	C2	C1	C1
LJ-Pv19101	C2	C1, C3	C1	C1
LJ-Pv19102	C2	C1, C3	C1	C1
LJ-Pv19103	C2	C2	C1	C1
LJ-Pv19104	C2	C2	C1	C1
LJ-Pv19105	C2	C2	C1	C4
LJ-Pv19106	C2	C2	C1	C1
LJ-Pv19107	C2	C3	C1	C1
LJ-Pv19108	C2	C2	C1	C1
LJ-Pv19109	C2	C2	C1	C1
LJ-Pv19110	C2	C2	C1	C1
LJ-Pv19111	C2	C2	C1	C1
LJ-Pv19112	C2	C2	C1	not detected
LJ-Pv19113	C2	C2	C1	C4
LJ-Pv19114	C2	C2	C1	C4
LJ-Pv19115	C2	C2	C1	C1
LJ-Pv19116	C2	C2	C1	C1
LJ-Pv19117	C2	C2	C1	C4
LJ-Pv19118	C4, C5	C2	C1	C4
LJ-Pv19119	C4, C6	C3	C1	C4
LJ-Pv19120	C4, C5	C2	C1	C4
LJ-Pv19121	C4, C5	C3	C1	C4
LJ-Pv19122	C2	C2	C1	C1
LJ-Pv19123	C2	C1, C3	C1	C1
LJ-Pv19124	C2	C2	C1	C1
LJ-Pv19125	C2	C2	C1	C1
LJ-Pv19126	C2	C2	C1	C1
LJ-Pv19127	C2	C2	C1	C4
LJ-Pv19128	C2	C2	C1	C1
LJ-Pv19129	C2	C2	C1	C1
LJ-Pv19130	C2	C2	C1	C1
LJ-Pv19131	C2	C2	C1	C1
LJ-Pv19132	C2	C3	C1	C1
LJ-Pv19133	C2	C3	C1	C1
LJ-Pv19134	C2	C2	C1	C2
LJ-Pv19135	C2	C1	C1	C1
LJ-Pv19136	C2	C1, C3	C1	C1
LJ-Pv19137	C4, C5	C1, C3	C1	C1
LJ-Pv19138	C2, C4	C3	C1	C1
LJ-Pv19139	C4, C5	C3	C1	not detected
LJ-Pv19140	C4	C3	C1	C1
LJ-Pv19141	C4, C6	C3	C1	C1
LJ-Pv19142	C4, C5	C1, C3	C1	C1
LJ-Pv19143	C2	C2	C1	C1
LJ-Pv19144	C2	C2	C1	C4
LJ-Pv19145	C2	C2	C1	C1
LJ-Pv19146	C2	C2	C1	C1
LJ-Pv19147	C2	C2	C1	C1
LJ-Pv19148	C2	C2	C1	C1
LJ-Pv19149	C2	C2	C1	C1
LJ-Pv19150	C4, C5	C2	C1	C1
LJ-Pv19151	C2	C3	C1	C1
LJ-Pv19152	not detected	C2	C1	C1
LJ-Pv19153	C2	C2	C1	C1
LJ-Pv19154	C2	C2	C1	C1
LJ-Pv19155	C2	C3	C1	C2
LJ-Pv19156	C2	C2	C1	C1
LJ-Pv19157	C2	C1, C3	C1	C2
LJ-Pv19158	C2	C3	C1	C2
LJ-Pv19159	C2	C3	C1	C2
LJ-Pv19160	C2	C3	C1	C2
LJ-Pv19161	C2	C2	C1	C5
LJ-Pv19162	C2	C3	C1	C2
LJ-Pv19163	C2	C3	C1	C2
LJ-Pv19164	C2	C3	C1	C2
LJ-Pv19165	C2	C3	C1	C2
LJ-Pv19166	C2	C2	C1	C1
LJ-Pv19167	C2	C1, C3	C1	C2
LJ-Pv19168	C2	C3	C1	C2
LJ-Pv19169	C2	C2	C1	C2
LJ-Pv19170	C2	C2	C2	C2
LJ-Pv19171	C2	C3	C1	C2
LJ-Pv19172	C2	C1, C3	C1	C4
LJ-Pv19173	C2	C1	C1	not detected
LJ-Pv19174	C2	C3	C1	C2
LJ-Pv19175	C2	C1, C3	C1	C2
LJ-Pv19176	C2	C1, C3	C1	C2
LJ-Pv19177	C2	C3	C1	C2
LJ-Pv20001	C2	C1, C3	C1	not detected
LJ-Pv20002	C2	C3	C1	not detected
LJ-Pv20003	C2	C3	C1	not detected
LJ-Pv20004	C4, C6	C2	C1	not detected
LJ-Pv20005	C4, C6	C2	C1	not detected
LJ-Pv20006	C6	C2	C1	not detected

## Sheet: 1.4
Supplementary Table 1.4 Accession numbers for actine, beta-tubulin, ITS1, and cytochrome b sequences used in this study
Allele	GenBank ID	reference	original name
Act-C1	MW682154	this study
Act-C2	MW682155	this study
Act-C3	MW682156	this study
Act-C4	MW682157	this study
Act-C5	MW682158	this study
Act-C6	MW682159	this study
Act-C7	MW682160	this study
Tub-C1	MW682161	this study
Tub-C2	MW682162	this study
Tub-C3	MW682163	this study
Tub-C4	MW682164	this study
Tub-C5	MW682165	this study
Tub-C6	MW682166	this study
Tub-C7	MW682167	this study
Tub-C8	MW682168	this study
ITS-C1	MW652679	this study
ITS-C2	MW652681	this study
Cytb-C1	MW682169	this study
Cytb-C2	MW682170	this study
Cytb-C3	MW682171	this study
Cytb-C4	MW682172	this study
Cytb-C5	MW682173	this study
Cytb-C6	MW682174	this study
Cytb-C7	MW682175	this study
Act of P. viticola clade aestivalis	JF897784	Rouxel et al., 2013	Act2
Act of P. viticola clade quinquefolia and P. muralis	JF897788	Rouxel et al., 2013	Act6
Act of P. viticola clade vinifera	JF897795	Rouxel et al., 2013	Act13
Act of P. viticola clade riparia	JF897796	Rouxel et al., 2013	Act14
Act of P. viticola clade vulpina	KF652173	Rouxel et al., 2014
Tub of P. viticola clade quinquefolia and P. muralis	JF897816	Rouxel et al., 2013	Tub1
Tub of P. viticola clade vinifera	JF897819	Rouxel et al., 2013	Tub4
Tub of P. viticola clade aestivalis	JF897827	Rouxel et al., 2013	Tub12
Tub of P. viticola clade riparia	JF897838	Rouxel et al., 2013	Tub23
Tub of P. viticola clade vulpina	KF652183	Rouxel et al., 2014
ITS of P. viticola clade vinifera	JF897779	Rouxel et al., 2013	ITS1
ITS of P. viticola clade aestivalis	JF897780	Rouxel et al., 2013	ITS2
ITS of P. viticola clade riparia	JF897781	Rouxel et al., 2013	ITS3
ITS of P. viticola clade quinquefolia and P. muralis	JF897782	Rouxel et al., 2013	ITS4
ITS of P. viticola clade vulpina	KF652198	Rouxel et al., 2014
Cytb of P. viticola clade aestivalis	DQ459462	Chen et al., 2007
Cytb of P. viticola clade riparia	KF652186	Rouxel et al., 2014
Cytb of P. viticola clade vinifera	KF652193	Rouxel et al., 2014
Cytb of P. viticola clade vulpina	KF652197	Rouxel et al., 2014
Act of P. halstedii	XM_024730051.1	NCBI database
Tub of P. halstedii	XM 024718186.1	NCBI database
ITS of P. halstedii	KU232274.1	NCBI database
Cytb of P. halstedii	FJ810096.1	NCBI database

## Sheet: 1.5
Supplementary Table 1.5 Information on grape varieties used for host range test.
Accession/variety	Species	Type	Parentage	Reference
Carlos	Muscadinia rotundifolia	cultivar	Howard (female parent; M. rotundifolia), and North Carolina 11-173 (male parent; M. rotundifolia)	(Maul et al. 2022)
Noble	Muscadinia rotundifolia	cultivar	Thomas (female parent; M. rotundifolia), and Tarheel (male parent; M. rotundifolia)	(Maul et al. 2022)
Thompson Seedless	V. vinifera	cultivar	-	(Maul et al. 2022)
Cabernet Sauvignon	V. vinifera	cultivar	Cabernet Franc (female parent; V. vinifera), and Sauvignon (male parent; V. vinifera)	(Maul et al. 2022)
SJTU118	V. aestivalis	wild type	-
SJTU127	V. riparia	wild type	-
SJTU123	V. rupestris	wild type	-
Huiliang	V. davidii	cultivar	hybrid progeny derived from intraspecific crosses of wild V. davidii varieties
Ziqiu	V. davidii	cultivar	hybrid progeny derived from intraspecific crosses of wild V. davidii varieties
SJTU001	V. piasezkii	wild type	-	(Fu et al. 2019a)
SJTU002	V. hancockii	wild type	-	(Fu et al. 2019b)
Shuanghong	V. amurensis	cultivar	‘Tonghua 3’ (female parent; V. amurensis), and ‘Shuangqing’ (male parent; V. amurensis)	(Fu et al. 2020)
SJTU004	V. yeshanensis	wild type	-
Kyoho	Vitis interspecific hybrids	cultivar	‘Campbell Early’(female parent; V. labrusca × V. vinifera), and ‘Cantenial’ (male parent; V. vinifera).	(Maul et al. 2022)
Zuohong 1	Vitis interspecific hybrids	cultivar	79-26-58 (female parent; V. amurensis ‘Zuoshan 2’ × V. vinifera ‘Muscat a petits grains rouges’), and 74-6-83 (male parent; V. amurensis ‘73121’×V. amurensis ‘Shuangqing’)	(Liu et al. 2014)

## Sheet: 1.6 
Supplementary Table 1.6 Glycine-to-alanine substitution at codon 143 (G143A) of Alleles of Cytb
Alleles of Cytb	Sample size	SNP site (G143A)	Wild size	Vineyard size
C1	55	Y	1	54
C2	94	N	43	51
C3	8	Y	3	5
C4	11	N	0	11
C5	1	N	0	1
C6	1	N	1	0
C7	1	Y	0	1
Y: yes, contain SNP site (G143A); N: no, not contain SNP site (G143A); Wild size: Number of Pv isolates collected from wild species; Vineyard size: Number of collected from commercial vineyards

## Sheet: 1.7
Supplementary Table 1.7 Haplotypes of Pv isolates in different regions
Loci	Haplotype	GenBank ID	Regions
			GS	GX	GZ	HB	HN	HN*	JL	SC	SD	SH	SX	SX*	XJ	ZJ
Act	A1	MW682154							1			4					5
	A2	MW682155	4	6	3		6	4	66	8	2	11	23	20	1	2	156
	A3	MW682156							1			1					2
	A4	MW682157			6	2	1		8		4	1		1			23
	A5	MW682158			3		1		6		3			1			14
	A6	MW682159			1	3			2		1						7
	A7	MW682160							1								1
Tub	T1	MW682161		1	4				2	1		1	6	4			19
	T2	MW682162	4	3		3	7	2	56	7	4	12	5	16	1	2	122
	T3	MW682163		3	7		1	2	6	1	2	1	17	5			45
	T4	MW682164							2								2
	T5	MW682165							3								3
	T6	MW682166							4			3					7
	T7	MW682167							15								15
	T8	MW682168							8								8
ITS	I1	MW652679	4	6	8	3	8	4	84	8	6	14	22	21	1	2	191
	I2	MW652681											1				1
CytB	C1	MW682169	3		7		8	4	2	7	1	3	2	17		2	56
	C2	MW682170		3					72				18		1		94
	C3	MW682171							5			3					8
	C4	MW682172	1							1	5		1	3			11
	C5	MW682173											1				1
	C6	MW682174							1								1
	C7	MW682175										1					1
GS-Gansu Province. GX-Guangxi Province. GZ-Guizhou Province. HB-Hebei Province. HN-Henan Province. HN*-Hunan Province. JL-Jilin Province. SD-Shandong Province. SC-Sichuan Province. SH-Shanghai Province. SX-Shaanxi Province. SX*-Shaanxi Province. XJ-Xinjiang Province. ZJ-Zhejiang Province.

## Sheet: 1.8
Supplementary Table 1.8 Host species of the isolates used for host range test
	Regions														Sum
Species	GS	GX	GZ	HB	HN	HN*	JL	SC	SD	SH	SX	SX*	XJ	ZJ
Eurasian Varieties	1a	3	2	3	5g	4i		5l	6n	2	12p	7r	1t	2	12
East Asian Vitis Varieties		1c	4e				30j			4					4
Interspecific hybrid of Vitis Varieties	3b，1		2f		3h		7	3m		8o	11q	14s			7
Wild		2d					48k								0
Sum	0	3	2	3	0	0	7	0	0	6	0	0	0	2	23
a LJ-Pv19143; b LJ-Pv19146; c LJ-Pv18002; d LJ-Pv18010; e LJ-Pv19138; f LJ-Pv19135; g LJ-Pv19150; h LJ-Pv19154; i LJ-Pv19131; j LJ-Pv19017, and LJ-Pv19029; k LJ-Pv19035, LJ-Pv19043, LJ-Pv19056, and LJ-Pv19068; l LJ-Pv19128; m LJ-Pv19125; n LJ-Pv19117, and LJ-Pv19119; o LJ-Pv18001, LJ-Pv19003, and LJ-Pv19012; p LJ-Pv19177; q LJ-Pv19169; r LJ-Pv19111; s LJ-Pv19095, and LJ-Pv19100; t LJ-Pv19134;

## Sheet: 1.9
Supplementary Table 1.9 SSR primer sequences
SSR loci	reference	Sequence F (5'-3')	Sequence R (5'-3')
ISA	Gobbin et al. 2003	ATTAGCGGCATGGACGTT	GAGAAGTTCCGCCAAGTACA
PV61	Rouxel et al. 2012	TCTTCAGGTAGATGCGACCA	GGTGACTCCTCGGACGAATA
PV65	Rouxel et al. 2012	CTTTGGCCCACGTCATAGTT	CGCTTTCGGTAGGTCCATTA
PV83	Rouxel et al. 2012	TGCAGCATTGTTTCATCCAT	ACACGGTACTTTGCGTTCCT
PV87	Rouxel et al. 2012	CGTGCAATTCAAACAACAGG	CTCACAAGGACGACTGGACA
PV88	Rouxel et al. 2012	AATACCAAAAATGGCCGTCA	ACTCTCTTGCCAGCACCATC
PV91	Rouxel et al. 2012	ACCAGCCTTTGCGAAGATAA	TGAAAGTTACGTGTCGCACC
PV101	Rouxel et al. 2012	AACACGGCGCCAAAGTATTA	GGGCATTAACGTGCAAATTC
PV102	Rouxel et al. 2012	GATCGCCTTTTGCAATGTCT	AAAGGAGTCAACATGCTCGC
PV137	Rouxel et al. 2012	AAGTGGGACACATCAAGCGT	TGGCAATAAGTTTATGCCTCG
PV139	Rouxel et al. 2012	GACCCGGACAATGGACTCTA	CCGCCATGTATTGAACAGTG
Pv140	Rouxel et al. 2012	GCTTGAGAAGAATGGAACGC	CCCAGAAGGGTGATACGAGA
PV144	Rouxel et al. 2012	CCCAGAAGGGTGATACGAGA	GTCTGCCTGTTTGTCGGTTA
PV147	Rouxel et al. 2012	TCGACTACGAGTCCGAGAGG	TTCTAGCTCGACGAAGACCG
PV148	Rouxel et al. 2012	CGACCTATGTTTCGCCATTT	GAGTCGTCGTAGAAGGCGTC
